# Supplementary material for: Modelling and in vitro testing of the HIV-1 Nef fitness landscape
Source: Virus Evol. 2019 Aug 5;5(2):vez029. doi: 10.1093/ve/vez029 (PMC6680064; doi:10.1093/ve/vez029)
Supplement: vez029_Supplementary_Data [file vez029_supplementary_data.zip]

Archive with 7 entries (7 files):
- figs2-rc-replicates.pdf
- figs3-correlation-all.pdf
- figs4-function-vs-e-spearman-fields.pdf
- figs5-E-vs-h.pdf
- figs6-functional-matrix-B (002).pdf
- 2019-06-24-supplement.doc
- figs1-e-matrix.pdf
